# Supplementary material for: Indole-Based Compounds as Potential Drug Candidates for SARS-CoV-2
Source: Molecules. 2023 Sep 13;28(18):6603. doi: 10.3390/molecules28186603 (PMC10537473; doi:10.3390/molecules28186603)
Supplement: Supplementary file 1 [file molecules-28-06603-s001.zip]

Archive with 1 entries (1 files):
- molecules-2571198-supplementary.pdf
